# Supplementary material for: Safety and Immunogenicity of Recombinant Bacille Calmette-Guérin Strain VPM1002 and Its Derivatives in a Goat Model
Source: Int J Mol Sci. 2023 Mar 14;24(6):5509. doi: 10.3390/ijms24065509 (PMC10058566; doi:10.3390/ijms24065509)
Supplement: Supplementary file 1 [file ijms-24-05509-s001.zip]

Archive with 1 entries (1 files):
- ijms-2210276-Supplementary.pdf
